# Supplementary material for: IL-10 inhibition during immunization improves vaccine-induced protection against Staphylococcus aureus infection
Source: JCI Insight. 2024 May 28;9(13):e178216. doi: 10.1172/jci.insight.178216 (PMC11383370; doi:10.1172/jci.insight.178216)
Supplement: Supporting data values [file jciinsight-9-178216-s163.xlsx]

## Sheet: Figure 1A
Colonised	Non-colonised
1.47234	0.660468			Colonised	Non-colonised
1.53851	1.24519		Mean	2.971	1.514
2.37495	0.484649		SEM	0.8494	0.5193
3.42741	2.73252
5.13872	0.23118
2.46518	1.34043
0.286595	0.716196
2.05861	1.59803
2.39731	0.710787
0.719854	1.18274
2.33744	0.452224
11.431	6.80976

## Sheet: Figure 1B
Colonised	Non-colonised
0.22	0.11			Colonised	Non-colonised
1.87	0.14		Mean	0.7658	0.2292
0.56	0.25		SEM	0.2418	0.07936
0.52	1.04
0.86	0.28
0.16	0.2
0.08	0.32
0.5	0.06
0.36	0
0.72	0
0.37	0.18
2.97	0.17

## Sheet: Figure 1C
	Colonised			Non- Colonised				Mean	Mean			SEM	SEM
Unstim	ClfA	HK S. aureus	Unstim	ClfA	HK S. aureus			Colonised	Non-colonised			Colonised	Non-colonised
1	1.4	3.8	1	1.3	0.4		Unstim	1	1		Unstim	0	0
1	0.3	1.5	1	0.7	2.4		ClfA	0.6667	1.356		ClfA	0.1581	0.4204
1	1.4	1.3	1	0.3	2.3		HK S.aureus	1.289	3.967		HK S.aureus	0.3462	1.269
1	0.4	0.9	1	0.4	1.6
1	0.1	0.3	1	1.7	7.3
1	0.3	0.4	1	1.2	1.1
1	0.5	1.4	1	0	12.5
1	0.8	0.7	1	3.9	4.4
1	0.8	1.3	1	2.7	3.7

## Sheet: Figure 1D
	Colonised			Non- Colonised				Mean	Mean			SEM	SEM
Unstim	ClfA	HK S. aureus	Unstim	ClfA	HK S. aureus			Colonised	Non-colonised			Colonised	Non-colonised
1	0.8	1.5	1	1	1.5		Unstim	1	1		Unstim	0	0
1	0.6	0.8	1	0.6	1.4		ClfA	0.8444	1.433		ClfA	0.07093	0.2853
1	0.9	1.1	1	0.7	0.8		HK S.aureus	0.9778	2.189		HK S.aureus	0.09829	0.7793
1	0.7	0.9	1	0.7	0.9
1	0.7	0.7	1	1.2	1.1
1	1.1	0.8	1	1.2	1.2
1	0.6	0.6	1	2.2	8.2
1	1.1	1.1	1	2.3	1.7
1	1.1	1.3	1	3	2.9

## Sheet: Figure 1E
	Colonised			Non- Colonised				Mean	Mean			SEM	SEM
Unstim	ClfA	HK S. aureus	Unstim	ClfA	HK S. aureus			Colonised	Non-colonised			Colonised	Non-colonised
1	5.5	4.1	1	0.1	0.1		Unstim	1	1		Unstim	0	0
1	0.6	0.4	1	1.8	1		ClfA	2.889	1.256		ClfA	1.232	0.7645
1	2.8	7	1	0.1	0.2		HK S.aureus	4.533	1.556		HK S.aureus	2.601	0.537
1	0.8	0.6	1	7.2	2.1
1	11.8	24.5	1	0.4	0.3
1	1.5	1.2	1	0.6	1.7
1	1.3	0.7	1	0	2.5
1	1.4	1.8	1	0.7	5.2
1	0.3	0.5	1	0.4	0.9

## Sheet: Figure 2A
CpG	Vaccine (CpG)	+αIL-10	+IsoC
0	576.573	2497.1	1892.23			CpG	Vaccine (CpG)	+αIL-10	+IsoC
0	516.646	1755.63	209.88		Mean	115.5	423.3	1049	449.2
566.347	694.832	1689.67	548.561		SEM	67.08	136.3	259.3	179.2
455.61	871.744	819.992	207.871
33.087	1257.12	1839.51	908.299
94.443	72.513	551.314	224.297
0	183.488	132.239	111.742
0	60.262	482.899	157.313
0	0	416.098	137.364
5.701	0	300.981	94.172

## Sheet: Figure 2B
CpG	Vaccine (CpG)	+αIL-10	+IsoC
106.54	132.595	106.43	168.153			CpG	Vaccine (CpG)	+αIL-10	+IsoC
73.9	137.034	401.984	73.23		Mean	18.04	76.98	192.9	84.47
0	132.766	327.807	76.45		SEM	12.27	15.95	39.31	23.12
0	105.53	342.43	194.654
0	98.53	235.939	156.54
0	34.54	75.46	120.665
0	23.54	155.949	55
0	56.43	78.54	0
0	48.86	120.54	0
0	0	83.45	0

## Sheet: Figure 2C
CpG	Vaccine (CpG)	+αIL-10	+IsoC
0	14.537	0	12.43			CpG	Vaccine (CpG)	+αIL-10	+IsoC
0	0	46.832	4.32		Mean	0	8.401	29.97	4.189
0	0	8.665	0		SEM	0	6.938	8.557	2.645
0	0	18.656	0
0	0	0	0
0	0	45.843	25.144
0	0	54.76	0
0	0	67.43	0
0	0	57.54	0
0	69.477	0	0

## Sheet: Figure 2D
CpG	Vaccine (CpG)	+αIL-10	+IsoC
0	0.151	24.65	12.54				CpG	Vaccine (CpG)	+αIL-10	+IsoC
0	29.791	15.3543	6.534			Mean	0.0052	6.64	19.64	9.965
0	3.257	33.232	26.45			SEM	0.0052	5.821	5.183	4.541
0.026	0	2.32	2.43
0	0	22.65	1.87

## Sheet: Figure 3A
	24h				72h							24h				72h
CpG	Vaccine (CpG)	+αIL-10	+IsoC	CpG	Vaccine (CpG)	+αIL-10	+IsoC				CpG	Vaccine (CpG)	+αIL-10	+IsoC	CpG	Vaccine (CpG)	+αIL-10	+IsoC
1099.96	1933.2	16410.3	4079.95	1073.66	3761.46	5957.43	4507.06
962.002	1626.52	8385.94	3122.96	641.061	3341.66	23788.8	4054.76			Mean	3162	5894	12785	6423	3292	12249	15566	11779
1241.63	8689.05	15132	3245.83	1361.23	5093.91	10788	1293.79			SEM	726.5	1133	1492	2256	821.1	2934	2398	4172
1229.94	7078.48	6624.83	1791.68	851.939	7806.57	8793.59	2567.34
5602.31	3417.23	17722.7	4449.25	3792.66	24548.8	18567.6	23233.9
3279.94	13922.4	16565	2779.43	6652.84	20391	17100.1	39833.2
4095.86	5745.31	11588.5	20331.9	4138.89	18193.4	14940.8	8892.53
4062.24	6449.62	9853.59	11579.3	2294.4	14858.8	24594.8	7850.54
6881.39	4854.68			8348.06			13781
	5220.57			3769.92

[truncated: 45 more sheets: Figure 3B, Figure 3C, Figure 3D, Figure 3E, Figure 3F, Figure 4A, Figure 4B, Figure 4C, Figure 4D, Figure 5A, Figure 5B, Figure 5C, Figure 5D, Figure 5E, Figure 5F, Figure 5G, Figure 5H, Figure 5I, Figure 6A, Figure 6B …]
